# Supplementary material for: A Possible Unmet Need: Pneumococcal Vaccination in the Workplaces—A Systematic Review of Invasive Pneumococcal Disease Among Shipyard Workers
Source: Vaccines (Basel). 2026 May 13;14(5):437. doi: 10.3390/vaccines14050437 (PMC13211396; doi:10.3390/vaccines14050437)
Supplement: Supplementary file 1 [file vaccines-14-00437-s001.zip]

Archive with 4 entries (3 files):
- vaccines-4285179-supplementary/
- vaccines-4285179-supplementary/pneumo2026.pdf
- vaccines-4285179-supplementary/PNX cantieri.xlsx
- vaccines-4285179-supplementary/PNX_cantieri2.xlsx
