# Supplementary material for: A Possible Unmet Need: Pneumococcal Vaccination in the Workplaces—A Systematic Review of Invasive Pneumococcal Disease Among Shipyard Workers
Source: Vaccines (Basel). 2026 May 13;14(5):437. doi: 10.3390/vaccines14050437 (PMC13211396; doi:10.3390/vaccines14050437)
Supplement: Supplementary file 1 [file vaccines-14-00437-s001.zip › vaccines-4285179-supplementary/PNX cantieri.xlsx]

## Sheet: Sheet1
STUDY	COUNTRY	N	POP		rate	days	months	persontime	persontime2	year
Manca et al. 2025	FINLAND	13	9000	144.444	0.222222	35	1.16667	10487	10500	861.767
Kitowska et al. 2023	FINLAND	14	9000	155.556	0.148368	101	3.36667	30286	30300	2486.54
Cassir et al. 2020	FRANCE	38	5823	652.585	0.675	29	0.966667	5590.9	5628.9	459.63
Berild et al. 2020	NORWAY	20	1800	1111.11	0.51	65	2.16667	3880	3900	316.986
Linkevicius et al. 2019	FINLAND	37	7000	528.571	0.08	209	6.96667	48729.7	48766.7	3987.03
Ewing et al. 2017	NORTHERN IRELAND	9	3000	300	0.16	91	3.03333	9091	9100	745.701
