# Supplementary material for: A Possible Unmet Need: Pneumococcal Vaccination in the Workplaces—A Systematic Review of Invasive Pneumococcal Disease Among Shipyard Workers
Source: Vaccines (Basel). 2026 May 13;14(5):437. doi: 10.3390/vaccines14050437 (PMC13211396; doi:10.3390/vaccines14050437)
Supplement: Supplementary file 1 [file vaccines-14-00437-s001.zip › vaccines-4285179-supplementary/PNX_cantieri2.xlsx]

## Sheet: Sheet1
STUDY	COUNTRY	TOT_PNX	HOSP	ICU	DEATH
Manca et al. 2025	FINLAND	13	11	3	0
Kitowska et al. 2023	FINLAND	14	14	0	0
Cassir et al. 2020	FRANCE	38	18	5	0
Berild et al. 2020	NORWAY	20	15	2	0
Linkevicius et al. 2019	FINLAND	37	30	7	1
Ewing et al. 2017	NORTHERN IRELAND	9	7	1	0
